# Supplementary material for: Evaluation of the Bioactivity of Phenolic Compounds from the Sargassum pallidum and Development of Their Stable Emulsion and Cream
Source: Biology (Basel). 2025 May 28;14(6):625. doi: 10.3390/biology14060625 (PMC12189737; doi:10.3390/biology14060625)
Supplement: Supplementary file 1 [file biology-14-00625-s001.zip]

Archive with 1 entries (1 files):
- biology-3669186-supplementary.pdf
